# Supplementary material for: Why is it so hard for academic medical centers to succeed in value-based care?
Source: Health Aff Sch. 2023 Jun 20;1(1):qxad002. doi: 10.1093/haschl/qxad002 (PMC10985910; doi:10.1093/haschl/qxad002)
Supplement: qxad002_Supplementary_Data [file qxad002_Supplementary_Data.zip]

Archive with 2 entries (2 files):
- ICMJE_disclosure_KOCHER.docx
- ICMJE_disclosure_clean.rmw.docx
